# Supplementary material for: Synergistic Antioxidant Effects of Cysteine Derivative and Sm-Cluster for Food Applications
Source: Antioxidants (Basel). 2024 Jul 28;13(8):910. doi: 10.3390/antiox13080910 (PMC11351330; doi:10.3390/antiox13080910)
Supplement: Supplementary file 1 [file antioxidants-13-00910-s001.zip]

Archive with 1 entries (1 files):
- antioxidants-3114428-supplementary.pdf
